# Supplementary material for: Structural Basis of Artemisinin Binding Sites in Serum Albumin with the Combined Use of NMR and Docking Calculations
Source: Molecules. 2022 Sep 12;27(18):5912. doi: 10.3390/molecules27185912 (PMC9506303; doi:10.3390/molecules27185912)
Supplement: Supplementary file 1 [file molecules-27-05912-s001.zip]

Archive with 1 entries (1 files):
- molecules-1882982-supplementary.pdf
